# Supplementary material for: Determination of Morpho-Physiological Traits for Assessing Drought Tolerance in Sugarcane
Source: Plants (Basel). 2024 Apr 11;13(8):1072. doi: 10.3390/plants13081072 (PMC11054708; doi:10.3390/plants13081072)
Supplement: Supplementary file 1 [file plants-13-01072-s001.zip]

Archive with 1 entries (1 files):
- plants-2955054-supplementary.pdf
